# Supplementary material for: Molecular Characterization of Hemopexin in the Siberian Sturgeon (Acipenser baerii): Evolutionary Insights and Differential Expression Under Immune and Thermal Stresses
Source: Int J Mol Sci. 2025 Aug 17;26(16):7934. doi: 10.3390/ijms26167934 (PMC12386703; doi:10.3390/ijms26167934)
Supplement: Supplementary file 1 [file ijms-26-07934-s001.zip]

Archive with 15 entries (15 files):
- Suppl Table S3-Statistics of primer pair validation.pdf
- Suppl Fig Legends.pdf
- Suppl Fig S1-Seuqnce Identity.pdf
- Suppl Fig S2-Structural modeling quality assessement.pdf
- Suppl Fig S3A-Superimposed (heme binding sites).pdf
- Suppl Fig S3B-Superimposed (metal binding sites).pdf
- Suppl Fig S3C-Superimposed (Cys for disulfide bonds).pdf
- Suppl Fig S3D-Superimposed (glycosylation sites).pdf
- Suppl Fig S4A-NJ tree topology-1.pdf
- Suppl Fig S4B-NJ tree topology-2.pdf
- Suppl Fig S5-Tissue expression normalized control.pdf
- Suppl Fig S6-Mortality during bacterial challenge.pdf
- Suppl Fig S7-Validation of primer pairs for RT-qPCR.pdf
- Suppl Table S1-Primer sequences.pdf
- Suppl Table S2-Taxon sampling.pdf
